# Supplementary material for: Elderly Patients with Idiopathic Pulmonary Hypertension: Clinical Characteristics, Survival, and Risk Stratification in a Single-Center Prospective Registry
Source: Life (Basel). 2024 Feb 16;14(2):259. doi: 10.3390/life14020259 (PMC10890450; doi:10.3390/life14020259)
Supplement: Supplementary file 1 [file life-14-00259-s001.zip]

Archive with 1 entries (1 files):
- life-2810223-supplementary.pdf
